# Supplementary material for: Coupled Information Diffusion–Pest Dynamics Models Predict Delayed Benefits of Farmer Cooperation in Pest Management Programs
Source: PLoS Comput Biol. 2011 Oct 13;7(10):e1002222. doi: 10.1371/journal.pcbi.1002222 (PMC3192820; doi:10.1371/journal.pcbi.1002222)
Supplement: Protocol S2 — Source code of the model (additional environmental file). (TXT) [file pcbi.1002222.s002.txt]

Ag_Isolate_10 image 1 6 1 7.0 false 1.0 1.0 0.0
Ag_Isolate_10 dicoCouleur Ag_Isolate_10 1.0 1.0 0.0
Ag_Isolate_09 image 1 6 1 7.0 false 1.0 0.0 0.0
Ag_Isolate_09 dicoCouleur Ag_Isolate_09 1.0 0.0 0.0
Ag_Isolate_06 image 1 3 1 7.0 false 0.399951 0.399951 0.399951
Ag_Isolate_06 dicoCouleur Ag_Isolate_06 0.399951 0.399951 0.399951
Ag_Isolate_16 image 1 4 1 7.0 false 0.670004 0.670004 0.0
Ag_Isolate_16 dicoCouleur Ag_Isolate_16 0.670004 0.670004 0.0
Ag_Isolate_05 image 1 3 1 7.0 false 0.670004 0.0 0.0
Ag_Isolate_05 dicoCouleur Ag_Isolate_05 0.670004 0.0 0.0
Ag_Isolate_04 image 1 3 1 7.0 false 0.670004 0.670004 0.0
Ag_Isolate_04 dicoCouleur Ag_Isolate_04 0.670004 0.670004 0.0
AgriTest01 image 1 3 1 7.0 false 0.0 0.0 1.0
AgriTest01 dicoCouleur AgriTest01 0.0 0.0 1.0
Agri01 image 2 4 0.8 7.0 false 1.0 0.905872 0.0
Agri01 dicoCouleur Agri01 1.0 0.905872 0.0
Ag_Isolate_03 image 1 3 1 7.0 false 0.0 0.670004 0.670004
Ag_Isolate_03 dicoCouleur Ag_Isolate_03 0.0 0.670004 0.670004
Ag_Isolate_14 image 1 4 1 7.0 false 0.670004 0.0 0.670004
Ag_Isolate_14 dicoCouleur Ag_Isolate_14 0.670004 0.0 0.670004
AggregatePhthorimaea dicoCouleur needHelp 0.399951 0.0 0.0
AggregatePhthorimaea dicoCouleur noHelpNeeded 1.0 0.0 0.0
Agri02 image 1 4 1 7.0 false 0.0 0.670004 0.0
Agri02 dicoCouleur Agri02 0.0 0.670004 0.0
Ag_Isolate_15 image 1 4 1 7.0 false 0.0 0.670004 0.670004
Ag_Isolate_15 dicoCouleur Ag_Isolate_15 0.0 0.670004 0.670004
Ag_Isolate_08 image 1 6 1 7.0 false 0.680015 0.680015 0.680015
Ag_Isolate_08 dicoCouleur Ag_Isolate_08 0.680015 0.680015 0.680015
Aggregate dicoCouleur needHelp 0.0 0.0 0.0
Aggregate dicoCouleur noHelpNeeded 0.680015 0.680015 0.680015
AggregateTecia dicoCouleur needHelp 0.0 0.399951 0.0
AggregateTecia dicoCouleur noHelpNeeded 0.0 1.0 0.0
Ag_Isolate_18 image 1 4 1 7.0 false 0.399951 0.399951 0.399951
Ag_Isolate_18 dicoCouleur Ag_Isolate_18 0.399951 0.399951 0.399951
Ag_Isolate_07 image 1 6 1 7.0 false 0.0 0.0 0.0
Ag_Isolate_07 dicoCouleur Ag_Isolate_07 0.0 0.0 0.0
Ag_Isolate_13 image 1 4 1 7.0 false 0.0 0.0 1.0
Ag_Isolate_13 dicoCouleur Ag_Isolate_13 0.0 0.0 1.0
Agri04 image 1 4 1 7.0 false 0.670004 0.0 0.670004
Agri04 dicoCouleur Agri04 0.670004 0.0 0.670004
Agri05 image 1 4 1 7.0 false 0.670004 0.0 0.0
Agri05 dicoCouleur Agri05 0.670004 0.0 0.0
AggregateSymmetrischema dicoCouleur needHelp 0.0 0.0 0.399951
AggregateSymmetrischema dicoCouleur noHelpNeeded 0.0 0.0 1.0
Ag_Isolate_02 image 1 3 1 7.0 false 0.670004 0.0 0.670004
Ag_Isolate_02 dicoCouleur Ag_Isolate_02 0.670004 0.0 0.670004
Cell dicoCouleur 
Agri03 image 1 4 1 7.0 false 0.670004 0.670004 0.0
Agri03 dicoCouleur Agri03 0.670004 0.670004 0.0
Ag_Isolate_17 image 1 4 1 7.0 false 0.670004 0.0 0.0
Ag_Isolate_17 dicoCouleur Ag_Isolate_17 0.670004 0.0 0.0
Ag_Isolate_12 image 1 6 1 7.0 false 1.0 0.0 1.0
Ag_Isolate_12 dicoCouleur Ag_Isolate_12 1.0 0.0 1.0
Ag_Isolate_01 image 1 3 1 7.0 false 0.0 0.0 1.0
Ag_Isolate_01 dicoCouleur Ag_Isolate_01 0.0 0.0 1.0
Ag_Isolate_11 image 1 6 1 7.0 false 0.0 1.0 1.0
Ag_Isolate_11 dicoCouleur Ag_Isolate_11 0.0 1.0 1.0
